# Supplementary material for: Why Does the Optimal Tuning Method of the Range Separation Parameter of a Long-Range Corrected Density Functional Fail in Intramolecular Charge Transfer Excitation Calculations?
Source: Molecules. 2024 Sep 18;29(18):4423. doi: 10.3390/molecules29184423 (PMC11434625; doi:10.3390/molecules29184423)
Supplement: Supplementary file 1 [file molecules-29-04423-s001.zip]

Archive with 1 entries (1 files):
- molecules-3190618-supplementary.pdf
